# Supplementary material for: TBEV NS1 Induces Tissue-Specific Microvascular Endothelial Cell Permeability by Activating the TNF-α Signaling Pathway
Source: Int J Mol Sci. 2025 May 31;26(11):5311. doi: 10.3390/ijms26115311 (PMC12154905; doi:10.3390/ijms26115311)
Supplement: Supplementary file 1 [file ijms-26-05311-s001.zip]

Archive with 1 entries (1 files):
- Supl figs.pdf
